# Supplementary material for: Generalized linear mixed models can detect unimodal species-environment relationships
Source: PeerJ. 2013 Jul 9;1:e95. doi: 10.7717/peerj.95 (PMC3709111; doi:10.7717/peerj.95)
Supplement: Supplemental Information 1 — The zip file contains three files. The file “Rcode_with_example.r” is the R-script with R-function Test.Graph.unimodal and application to the dune data. The file “Rcode_with_example_output.txt” contains the output of the R-script and the file “Rcode_with_example_plot.pdf” the produced plot. [file peerj-01-95-s001.zip › Rcode_with_example_output.txt]

R version 3.0.0 (2013-04-03) -- "Masked Marvel"
Copyright (C) 2013 The R Foundation for Statistical Computing
Platform: x86_64-w64-mingw32/x64 (64-bit)

R is free software and comes with ABSOLUTELY NO WARRANTY.
You are welcome to redistribute it under certain conditions.
Type 'license()' or 'licence()' for distribution details.

R is a collaborative project with many contributors.
Type 'contributors()' for more information and
'citation()' on how to cite R or R packages in publications.

Type 'demo()' for some demos, 'help()' for on-line help, or
'help.start()' for an HTML browser interface to help.
Type 'q()' to quit R.

> ############################################################################
> # Testing of Unimodality
> # example R code belonging to
> # Jamil, T & ter Braak C.J.F (2013) Generalized Linear Mixed Models can
> # detect unimodal species-environment relationships. PeerJ.
> # Creative Commons Attribution license 3.0
> ###########################################################################
>   rm(list=ls(all=TRUE))
>   library(vegan) # for Dune data and for comparison with length of gradient in DCA
Loading required package: permute
This is vegan 2.0-7
>   library(lme4)  # for the GLMM
Loading required package: Matrix
Loading required package: lattice

Attaching package: 'lme4'

The following object is masked from 'package:stats':

    AIC, BIC

> ############################################################################
> # function defininiton (begin): Test.Graph.unimodal 
> ############################################################################
>   #source("Test.Graph.unimodal.R") # you can also store the function as Test.Graph.unimodal.R and load it by using source
> Test.Graph.unimodal<-function(y,x,species,site, family = binomial,  xlab = "X", verbose = TRUE, display.plot = TRUE ) {
+   # test unimodality as by equations (1) and  (5) of  Jamil and ter Braak 2013 Peer J paper
+   # make the graph visualizing the unimodality
+   # y = vector with inflated 1/0 data (family = binomial) or
+   # y = vector with inflated abundance (family = Poisson and, likely, add exta term to lmer model for overdispersion,
+   # x = vector with inflated environmental variable data
+   # species = vector or factor coding for species
+   # sites = vector or factor coding of sites
+   #        see  http://onlinelibrary.wiley.com/doi/10.1111/j.1654-1103.2012.12036.x/suppinfo
+   #        and see example
+   # value: 
+   # test       anova test on quadratic effect
+   # summary    summary of the regression on x, x^2 and S (species total)
+   # lmer.model lmer object of the GLMM model 
+   # beta       beta_j in equation (1) in Jamil and ter Braak 2013 Peer J paper
+   # site.data  data frame of data displayed in the plot (site effects gamma and x)
+   #
+   species <- factor(species)
+   site <- factor(site)
+   require(lme4)
+   # implementation of equation (1) in Jamil and ter Braak 2013 PeerJ.
+   M1 <- lmer (y ~ x  +(1 + x | species)+(1|site),family=family)
+   site.ef<-as.vector(ranef(M1)$site )
+   X<-as.vector(unlist( by(x,site, mean))) 
+   data<-data.frame(X=X,site.ef)
+   colnames(data)<-c("X" ,"site.ef")
+   SP<-unlist(by(y,site, sum)) 
+   Sp.dat<- matrix(SP,ncol=1) 
+   Dat<-data.frame(site.ef,Sp.dat, X)
+   colnames(Dat)<-c("site.effect" ,"Species.sum","X" )
+   lm1 <- lm( site.effect~X+Species.sum,Dat)
+   lm2 <- lm( site.effect~poly(X,2)+Species.sum,Dat)
+   summary.uni<-summary(lm2)
+   anova.uni <- anova(lm1,lm2)
+   if (verbose){
+     print("Statistical test on unimodality ") 
+     print(anova.uni)
+     print(summary.uni)
+   }
+   par(bty="n") 
+   if (display.plot) plot(data$X,data$site.ef,pch=16,xlab=xlab,ylab="Site effects")
+   # beta_j in equation (1) in Jamil and ter Braak 2013 Peer J paper
+   beta.M1 <- ranef(M1)$species[,"x"]
+   names(beta.M1) <- levels(species)
+   list(test= anova.uni, summary = summary.uni, lmer.model = M1, beta = beta.M1 ,site.data = Dat)
+ } 
> ############################################################################
> # function defininiton (end)
> ############################################################################
> 
> ############################################################################
> # Dune Meadows data example
> ############################################################################
>   data(dune)
> # expand community data matrix dune to a vector (vectorize)
>   sitespec <- expand.grid(rownames(dune),colnames(dune))
>   site <-sitespec[,1]; species<-sitespec[,2]
>   abun <- as.vector(as.matrix(dune))
>   y <- 1*(abun>0)  # transformation to presence - absence
>   data(dune.env)
> # make environmental variable Moisture in dune.env  quantitative as in Jongman et al. 1995
>   Moisture <- as.numeric(levels(dune.env$Moisture))[dune.env$Moisture]
> # expand Moisture to x 
>   x <- rep(Moisture, ncol(dune))
> # test unimodality as by equation (5) of  Jamil and ter Braak 2013 Peer J paper
> # make the graph visualizing the unimodality
>   tg <- Test.Graph.unimodal(y,x,species,site, xlab =  "Moisture")
[1] "Statistical test on unimodality "
Analysis of Variance Table

Model 1: site.effect ~ X + Species.sum
Model 2: site.effect ~ poly(X, 2) + Species.sum
  Res.Df       RSS Df Sum of Sq      F    Pr(>F)    
1     17 0.0138254                                  
2     16 0.0005832  1  0.013242 363.29 2.007e-12 ***
---
Signif. codes:  0 '***' 0.001 '**' 0.01 '*' 0.05 '.' 0.1 ' ' 1

Call:
lm(formula = site.effect ~ poly(X, 2) + Species.sum, data = Dat)

Residuals:
       Min         1Q     Median         3Q        Max 
-0.0114421 -0.0025676  0.0009206  0.0024517  0.0127524 

Coefficients:
              Estimate Std. Error t value Pr(>|t|)    
(Intercept) -0.7791541  0.0060894 -127.95  < 2e-16 ***
poly(X, 2)1  0.2013083  0.0061984   32.48 4.91e-16 ***
poly(X, 2)2 -0.1178111  0.0061810  -19.06 2.01e-12 ***
Species.sum  0.0803563  0.0006028  133.30  < 2e-16 ***
---
Signif. codes:  0 '***' 0.001 '**' 0.01 '*' 0.05 '.' 0.1 ' ' 1

Residual standard error: 0.006037 on 16 degrees of freedom
Multiple R-squared:  0.9992,	Adjusted R-squared:  0.9991 
F-statistic:  6717 on 3 and 16 DF,  p-value: < 2.2e-16

> 
> ############################################################################
> # compare with length of gradient in detrended correspondence analysis
> ############################################################################
>   dune1 <- as.data.frame(1*(dune>0)) 
>   decorana(dune1)

Call:
decorana(veg = dune1) 

Detrended correspondence analysis with 26 segments.
Rescaling of axes with 4 iterations.

                  DCA1   DCA2    DCA3    DCA4
Eigenvalues     0.4943 0.2709 0.11273 0.11816
Decorana values 0.5221 0.2466 0.07842 0.05765
Axis lengths    3.4494 3.1012 1.17378 1.37431

>   
> ############################################################################
> # compare random effects regression coefficients from glmm with optima from 
> # separate fits using glm. See Figure 3
> ############################################################################
> 
> ############################################################################
> # function defininiton:
> ############################################################################
>  #source("se.coef.R") 
>  se.coef<-
+   function(object)
+   {
+     object.class <- class(object)[[1]]
+     sqrt (diag(vcov(object)))
+   }
> ############################################################################
> # function defininiton:
> ############################################################################
> 
>   #comparison of beta 
>   m <- ncol(dune); species.names <- colnames(dune)
>   coeff<-matrix(0,m,3)
>   se.coeff<-matrix(0,m,3)
>   for (j in 1:m){ 
+               sp <- species.names[j]
+               lm1 <-glm(y[species %in% sp]~x[species==sp]+I(x[species==sp]^2),family=binomial(link="logit"))
+               coeff[j,]<-coef(lm1) 
+               se.coeff[j,] <- se.coef(lm1)
+               }
There were 13 warnings (use warnings() to see them)
>   b0<-coeff[,1] 
>   b1<-coeff[,2]                 
>   b2<-coeff[,3]   
>   se.b2<-se.coeff[,3]
>   opt<-(- b1) /(2* b2)   
>   tratio<-b2/se.b2
>   beta.M1 <- tg$beta
>   beta1<- data.frame(beta.M1, opt,b1,b2,tratio)
>   beta1<-subset(beta1, beta1$b2<0)
>   par(bty="n") 
>   plot(beta1$opt,beta1$beta.M1,pch=16,xlab=quote(u [j]), ylab=quote(beta[j]))
> 
> 
> proc.time()
   user  system elapsed 
   4.33    0.20    5.83 
